# Supplementary material for: Evaluation of retinal nerve fiber layer defect using wide-field en-face swept-source OCT images by applying the inner limiting membrane flattening
Source: PLoS One. 2017 Oct 27;12(10):e0185573. doi: 10.1371/journal.pone.0185573 (PMC5659603; doi:10.1371/journal.pone.0185573)
Supplement: S2 File — The minimal data of patients’ background, RNFLDA and wrgc. (XLSX) [file pone.0185573.s002.xlsx]

## Sheet: Sheet1
No.	R/L	age	sex	Refrative error	BCVA	CCT	IOP	cpRNFLT	MD	superior TD	inferior TD	PSD	RNFLDA in en-face image1	RNFLDA in en-face image2	RNFLDA in en-face image3	superior RNFLDA in en-face image1	superior RNFLDA in en-face image2	superior RNFLDA in en-face image3	inferior RNFLDA in en-face image1	inferior RNFLDA in en-face image2	inferior RNFLDA in en-face image3	RGC count
1	R	62	F	0.5	1.2	465	15	74	-11	-4.5	-15.69	11.47	63.4688	71.7972	101.46	41.5296	54.0343	63.4851	0	23.8701	33.1055	409076
2	L	56	F	-3.5	1.2	586	10	81	-8.37	-11.81	-3.81	9.76	82.5982	85.5758	100.347							615978
3	L	67	M	-4.25	0.5	495	16.3	69	-9.89	-1.38	-16.5	15.24	24.2127	23.9873	27.4101	24.2127	23.9873	27.4101	0	0	0	632510
4	L	71	M	0.25	1.5	454	11	65	-8.37	-3.85	-12.5	7.41	16.2322	29.2176	85.165							399405
5	R	62	M	-3.5	1.5	519	13	79	-3.63	-7.35	-1.5	8.87	19.3795	34.5657	51.5681							911296
6	R	61	F	-1.5	1.2	527	13	99	-3.12	-5.19	-0.88	8.31	40.064	42.592	56.6981	0	0	0	0	0	0
7	L	66	F	-3.75	1.5	526	13	94	-5.41	-11.08	-1.19	11.79	28.8165	19.4095	43.1929	0	0	0	28.8165	19.4095	43.1929	770859
8	R	46	F	-1	1.5	530	12	97	-3.75	-7.96	-1.08	10.64	21.4666	39.657	47.3641	0	0	0	21.4666	39.657	47.3641	923742
9	L	66	F	-1.5	1.5	470	12	80	-13.7	-9.73	-14.81	14.68	50.0529	68.29	114.079							560220
10	R	63	M	-3.5	1.5	459	10	91	-8.59	-5	-9.35	10	33.4732	53.2478	66.4676	32.7017	30.2721	32.4149	0	26.8473	27.6622	601794
11	L	67	F	1.25	1.5	499	14	78	-15.05	-24.5	-6.54	13.81	51.9764	58.4358	85.2009							408429
12	R	63	M	-5.25	2	524	12	85	-3.76	-4.58	-3	3.02	0	15.8611	21.9068	0	0	0	0	15.8611	21.9068	818993
13	L	64	M	-1.25	1.5	501	10.3	75	-19.04	-20.65	-16.5	13.15	62.1745	83.5828	108.431	28.5098	31.1909	45.6254	39.3097	56.1726	71.3236	301396
14	R	71	F	-1.5	1.5	477	12	75	-3.02	-2.65	-4.5	5.19	10.1267	11.8969	37.9103	10.1267	11.8969	37.9103	0	0	0	729665
15	L	50	F	-5.5	1.2	565	14.5	63	-4.7	-5.5	-4.27	5.55	10.2765	13.256	34.5572	0	0	0	10.2765	13.256	34.5572
16	L	71	F	-2.75	1.2	497	12	100	-4.01	-7.38	-0.85	9.44	22.7643	31.0924	44.5342	0	0	0	22.7643	31.0924	44.5342	820053
17	L	54	F	-5.5	1.5	492	13	85	-10.84	-10.92	-7.96	13.33	36.7577	52.0491	65.6665	0	19.3031	21.2552	25.2604	34.6483	45.0252	646279
18	R	58	F	-1.25	1.2	417	10	73	-12.4	-14.85	-11	12.24	22.506	39.61	49.7421	16.5783	19.0901	21.2469	21.8004	25.0878	42.9849
19	R	56	F	-3.5	1.5	525	11	70	-19.16	-21.38	-16.81	14.22	53.5809	74.4319	108.382	26.9958	41.6708	51.7579	26.1423	41.8292	53.249	417236
20	L	39	F	-3.25	2	517	11	77	-10.48	-2.27	-15.88	12.62	12.3437	13.7363	25.0267	12.3437	13.7363	25.0267	0	0	0	822001
21	R	70	M	-2	1.2	569	15	86	-9.48	-18.42	-1.12	14.1	53.0878	56.4683	59.1973	0	0	0	53.0878	56.4683	59.1973	580121
22	L	70	F	0.25	1.2	520	11	61	-19.33	-21.96	-14.77	12.87	83.3703	89.0874	130.939	0	0	0	0	0	0	207931
23	L	48	F	-5.25	2	547	15.3	86	-12.91	-2.5	-20.73	15.15	32.9924	29.5611	33.7232	0	0	0	0	0	0	687595
24	L	83	F	1.5	1	593	13	77	-19.78	-17.96	-19.38	9.71	81.5667	65.1277	76.7658							337095
25	L	68	F	-3	1	465	13	72	-21.61	-23.85	-19.5	14.67	57.3292	55.7611	83.9477	21.3231	25.5473	51.498	33.1753	33.4042	46.7357	579947
26	L	59	F	-4.5	1.5	524	15	93	-8.46	-17.12	-2.92	11.68	20.8215	38.0918	56.9251	0	0	0	20.8215	38.0918	56.9251	612360
27	R	61	F	-1.25	1.5	535	12	72	-13.6	-12.96	-10.73	14.26	51.2396	56.2061	74.1965	14.7335	17.5599	34.359	43.7322	54.861	51.2396
28	R	66	F	0.25	1.5	486	12	84	-5.73	-9.35	-1.23	11.58	27.4773	31.8584	44.4437	0	0	0	27.4773	31.8584	44.4437	718694
29	R	80	F	0.5	1.2	540	14	85	-16.69	-12.65	-18.73	12.49	9.1751	40.0665	47.8363	15.6295	25.7921	24.9048	21.7205	17.2589	22.3451	323490
30	L	63	F	-1.25	1	472	14	74	-4.91	-7.81	-1.81	9.24	31.3025	29.5371	45.7925	0	0	8.5863	29.818	28.5984	34.8659	694027
31	R	50	M	-6	1.5	497	11	65	-10.27	-5.54	-12.96	12.27	70.9196	76.8995	122.317	27.3234	37.5573	70.295	35.9194	42.5657	46.725	365104
32	L	63	F	-2.5	1.5	470	7.7	92	-11.42	-8.38	-13.65	12.59	13.6597	24.0297	69.1849	12.0049	16.5327	37.3709	0	0	35.4173	589213
33	L	67	F	0	1.5	563	16	89	-4.98	-7.38	-4.96	11.68	22.1307	20.8487	52.4281	0	0	13.7276	23.7914	22.4098	39.3069	716542
34	L	75	M	-2.75	1.5	513	9	70	-8.58	-8.15	-8.5	11.48	16.2922	27.3254	46.0071	5.0054	3.7043	6.5463	8.5739	24.4455	36.0934	557151
35	R	35	F	-0.25	1.5	541	12	110	0.44	-2.5	-1.81	3.62	5.6965	6.9948	15.7324	0	0	0	5.6965	6.9948	15.7324	1418409
36	R	66	M	-0.25	1.5	537	15.3	81	-0.82	-2.19	-3.04	6.18	43.9381	51.5463	75.5425							680020
37	R	51	M	0.5	1.5	560	14.7	89	-10.83	-18.38	-5.54	12.45	4.6115	23.5611	35.0394	0	0	0	4.6115	23.5611	35.0394	577641
38	L	56	M	-4.25	1.5	501	10	74	-7.53	-3.38	-10.42	8.96	12.2948	37.9585	76.0029	10.0767	28.941	62.1366	3.6885	12.5104	16.4223	645431
39	R	37	F	-4.75	1.5	529	17	93	-3.33	-4.5	-2.42	3.07	4.8434	10.7871	15.2401	0	0	0	4.8434	10.7871	15.2401	957806
40	R	82	F	0.25	0.7	557	10	69	-25.4	-25.46	-23.58	7.56	41.9409	57.2075	108.767	22.698	28.862	49.8884	37.8553	41.6993	57.1186	137949
41	L	64	F	0.25	2	525	12	93	0.64	-3.08	-1.62	3.95	10.9106	17.5946	22.3435	0	0	0	10.9106	17.5946	22.3435	910024
42	L	64	M	-1.75	1.5	503	11.3	81	-1.31	-1.96	-2	2.16	32.378	46.411	61.8406							891559
43	R	65	M	-2.25	1.5	574	13.7	80	-10.97	-20.88	-2.42	13.89	32.7592	66.6405	107.965
44	L	44	F	-2.25	1.5	509	17	108	-2.96	-5.31	-1.58	9.68	33.0006	29.6981	34.4594	0	0	0	33.0006	29.6981	34.4594	1199360
45	L	67	F	-1.25	1.5	556	10.3	74	-12.05	-5.27	-15.96	12.76	14.4593	27.7944	40.5704	14.4593	27.7944	31.8278	0	0	10.0432	538842
46	R	54	F	-2.75	1.5	528	7.3	90	-8.8	-17.88	-1.85	12.39	26.3507	29.8957	33.6608	0	0	0	26.3507	29.8957	33.6608	702527
47	R	42	F	-4.75	1.5	516	14	87	-1.5	-3.5	-0.96	2.99	7.1969	25.8345	51.3836							1034402
48	L	50	M	-3.5	1.5	558	12.7	90	-6.38	-4.42	-9.15	9.14	0	18.5362	45.0188	0	7.1416	22.9236	0	10.2896	18.4349	742605
49	L	73	M	-0.25	1.5	463	15	78	-6.35	-7.69	-4.85	6.37	36.5495	44.1125	93.7195							519778
50	L	48	M	-5.25	1	576	14	71	-13.65	-16.81	-7.81	11.76	77.8422	124.259	123.17							317716
51	L	67	F	-4.75	1.2	506	12.7	78	-12.75	-20.38	-6	13.59	18.4518	24.3538	27.4537	0	0	0	18.4518	24.3538	27.4537	480506
52	R	43	F	-7	1.2	530	15.3	84	-10.76	-17.73	-3.23	13.49	93.387	110.012	120.049	0	0	0	0	0	0	563406
53	L	37	F	-4.5	1.2	512	11	104	-5.02	-6.19	-5.35	8.74	0	6.9448	26.0652	0	0	0	0	6.9448	26.0652	954138
54	L	51	M	-1.75	1.5	547	13	72	-15.29	-25.65	-6.58	14.03	39.9764	55.8226	146.426
55	L	50	M	0.25	1.5	559	12	82	-25.98	-25.42	-25.65	10.56	33.4922	94.6049	103.991	32.6383	41.6335	42.8692	35.8453	54.9543	58.2067	103754
56	L	68	F	-2	1.2	508	14	60	-4.48	-5.35	-4.08	3.13	8.3107	7.555	44.065							620719
57	R	26	M	-9.25	1.2	528	18	102	-6.34	-9.81	-2.54	8.15	4.8901	12.054	18.2748	0	0	0	4.8901	12.054	18.2748	996214
58	L	58	F	-4	1.5	558	15	79	-7.27	-11.23	-2.69	9.84	26.9481	28.0571	41.2521	0	0	0	26.9481	28.0571	41.2521	674942
59	R	45	M	-5	1.2	510	16	77	-8.98	-15.69	-2.08	13.24	43.4285	54.6754	86.5285	6.8265	19.84	0	37.5134	35.9944	0
60	L	56	F	-5.5	1.5	508	14	73	-7.94	-2.31	-12.31	13.24	43.021	54.4691	85.6802	22.1418	39.7396	47.4236	23.2717	17.7232	43.2982	559069
61	R	78	M	-0.5	1.2	511	7	82	-6.21	-1.27	-9.96	10.43	58.6447	52.8699	66.1574							669449
62	L	42	M	-5.75	1.5	555	12	67	-5.91	-4.54	-7.31	2.93	0	5.4813	40.443	0	0	0	0	0	0	571488
63	L	76	F	0.25	1.2	518	10	93	-8.33	-12.54	-2.54	11.36	31.6057	34.8066	61.3333							536897
64	L	27	M	-1.5	1.5	558	13	87	-1.16	-2.42	-0.81	2.15	0	43.8816	91.6366							1008878
65	L	46	F	-0.75	1.5	478	8.7	76	-9.87	-16.77	-2.77	13.4	34.2238	29.0735	79.6044	0	0	0	0	0	0	581884
66	R	34	M	-7.75	1.5	525	9	89	-11.39	-24.92	-0.88	16.41	44.0376	50.9561	57.9783	0	0	0	44.0376	50.9561	57.9783	619182
67	L	80	F	0.5	1	513	13	102	-10.55	-6.31	-17.58	11.07	13.0069	19.0251	28.8813	13.0069	19.0251	28.8813	0	0	0	509833
68	R	49	F	-2.75	1.5	568	12	87	-12.89	-25.5	-3.5	16.04	70.3799	66.2075	72.7881	6.1028			64.3226	65.0541	77.341	590225
69	L	60	M	-2.25	1.5	504	12.3	76	-5.43	-3.85	-6.58	7.57	11.064	17.8703	40.106	11.064	17.8703	40.106	0	0	0	631663
70	R	39	F	-2.5	1.5	571	12.3	100	-7.84	-14.35	-1.27	12.74	25.3992	27.0391	32.5909	0	0	0	25.3992	27.0391	32.5909	723446
71	L	64	M	-5.5	1.2	514	12	75	-8.65	-14.15	-2.88	11.81	20.9043	31.4624	42.7516	0	0	0	20.9043	31.4624	42.7516
72	L	64	M	-3.25	1.2	485	10.7	106	-0.4	-1.15	-2.23	2.57	6.5438	11.0389	45.7295
73	R	72	F	2.25	1.2	498	9	125	-9.27	-7.23	-8.58	10.95	60.2008	67.2651	88.3063	24.3156	26.6706	30.353	45.8978	42.9828	52.7931	515111
74	R	70	M	0.25	1.2	513	13	83	-11.74	-26.12	-1.15	15.94	48.8063	56.9198	52.3083	0	0	0	48.8063	56.9198	52.3083	611638
75	R	45	F	-7.25	1.5	545	13.3	98	-3.79	-6.96	-1.73	5.55	10.1968	21.1175	41.935	0	0	0	10.1968	21.1175	41.935	879863
76	R	56	F	-3.5	1.5	490	8	85	-4.08	-0.92	-7.88	9.13	11.3519	25.479	63.2856	0	0	0	0	0	0	780400
77	R	76	M	-0.5	1.2	505	9	67	-3.48	-7.65	-1.12	6.8	33.6826	30.4379	51.5337	1.2454	1.8518	3.6884	41.2188	42.4432	53.0466	475219
78	R	87	M	0.75	1	483	9	88	-10.51	-14.08	-6.62	8.67	23.3761	25.9491	49.0071	0	0	0	23.3761	25.9491	49.0071	365034
79	L	77	M	-3.75	0.9	509	8	82	-9.93	-2.08	-15.46	13.45	14.7055	20.7388	23.8023	18.4855	20.1002	27.222	0	0	5.3066	560524
80	L	37	F	-4.5	1.5	550	16	74	-2.93	-4.23	-2.12	3.41	12.9403	25.0815	34.5597	0	0	0	12.9403	25.0815	34.5597	809990
81	R	74	F	0	1.2	522	14	73	-5.43	-9.46	-2.46	7.54	21.0851	24.6795	76.6284	0	0	25.55	31.6207	41.7449	55.1568	570281
82	L	78	F	0	1.2	464	13	76	-12.75	-17.96	-9	8.74	37.5107	46.529	59.153	0	0	20.4243	35.4919	45.4831	58.6256	328818
83	R	63	M	-2.75	1.5	454	20	86	-4.67	-1.88	-9.27	9.09	0	15.4286	67.9519	0	15.1299	18.1003	0	0	54.1402	718926
84	L	62	F	0.25	1.5	533	15.7	94	0.05	-0.92	-0.88	1.05	0	38.0307	61.4583
85	L	71	F	1.25	2	498	12	94	-9.06	-4.58	-10.92	11.74	22.2739	35.8094	42.337	12.6149	29.5179	39.7117	8.0965	10.2682	21.1944	475758
86	R	84	F	0	1.5	502	12	93	-8.74	-15.5	-2.65	11.76	16.9471	23.6927	67.4953	0	0	7.3823	16.9174	39.6038	72.5975
87	L	75	F	0.75	1.5	483	9.7	75	-17.92	-10	-22.31	13.16	74.06	73.7754	104.884	45.2744	49.0767	59.5339	29.6701	33.598	32.5192	249245
88	L	64	F	0	1.5	575	13	88	-3.03	-3.42	-3.69	9.5	44.9439	47.4196	55.1128							840015
89	R	65	F	0.5	1.5	551	13.7	99	-4.42	-8.65	-0.77	7.87	17.1101	24.283	35.4442	0	0	0	17.1101	24.283	35.4442	760168
90	R	58	M	-0.75	1.5	522	15	106	-1.78	-4	-3.46	5.33	7.2684	12.5825	28.9919	8.8483	8.7166	8.8849	0	3.9059	22.4285	941539
91	R	38	M	-5.25	1.5	550	12.3	83	-9.96	-11.69	-9.31	12.4	17.8372	28.6674	44.2936	8.1834	13.6844	14.7742	0	14.3257	25.6774	692865
92	L	57	M	-3.5	1.5	518	13.3	71	-4.69	-1.77	-6.92	5.23	19.5	23.7367	55.6871							655905
93	L	46	M	0.5	2	491	15	89	-4.5	-7.88	-2.38	6.18	17.1472	19.4261	24.7494	0	0	0	17.1472	19.4261	24.7494	803386
94	R	58	F	-0.5	1.5	517	13	85	-3.82	-5.08	-2.81	2.78	3.8727	7.3693	42.7794	0	0	28.7398	3.1673	6.1031	17.4022	619665
95	L	65	M	-0.25	1.2	575	16.7	69	-4	-1.92	-8.04	9.82	9.3432	16.9315	31.4025	9.3432	16.9315	31.4025	0	0	0	658968
96	L	40	M	0	2	512	13	91	-2.84	-6.58	-1.35	9.6	27.2783	29.2653	41.3002	0	0	0	27.2783	29.2653	41.3002	852215
97	R	53	F	-6	1.5	476	13	74	-8.86	-2.88	-14.04	13.4	43.5155	51.4626	88.2425	21.33	25.3462	38.0937	19.7036	24.7267	51.6693	644234
98	R	56	F	-6.5	2	534	10	95	-2.22	-6.04	-2.23	6.14	15.9944	18.7897	19.6803	0	0	0	15.9944	18.7897	19.6803	947523
99	R	62	F	-4.5	1.2	487	15.7	83	-2.12	-4.19	-3.35	5.54	8.8496	7.0207	17.3364	0	0	0	8.8496	7.0207	17.3364	737780
100	L	68	F	-3.5	1.5	523	8	79	-3.92	-5.46	-1.92	7.51	38.8244	44.3883	57.6197							624780
101	L	54	F	-2.25	1	438	12	69	-25.61	-23.5	-25.85	10.66	63.4305	64.1169	98.8039	39.8473	35.1304	45.9522	27.2219	31.5576	54.6827	250679
102	L	72	F	0.75	1.5	487	14	93	-9.07	-5.88	-9.88	12.06	65.6755	62.9604	73.5753	37.0906	33.7593	39.2558	30.7989	30.1776	32.7244	565125
103	L	66	M	-4.25	1.5	516	11	76	-1.72	-2.08	-4.42	5.22	5.9094	11.0235	18.7763	0	0	0	5.9094	11.0235	18.7763	681856
104	L	78	F	1	1.5	517	11	90	-7.62	-12.96	-2.08	10.65	0	43.295	50.0825	0	0	0	0	43.295	50.0825	522489
105	R	63	M	0	2	538	13.3	68	-15.02	-9.04	-15.81	16.04	67.7796	82.8335	125.864	37.3693	44.8393	75.8236	32.76	40.4465	53.8226	377870
	average	59.8476		-2.24048	1.41238	517.276	12.5438	83.2	-8.37838	-9.71324	-7.23714	9.81752	29.5956	38.9215	60.1281
	SD	13.1616		2.4389	0.269149	34.2652	2.45329	11.8779	5.70577	7.24638	6.43731	3.80774	22.6005	23.8152	29.9531
